# Supplementary material for: A Novel Non-Digestible, Carrot-Derived Polysaccharide (cRG-I) Selectively Modulates the Human Gut Microbiota while Promoting Gut Barrier Integrity: An Integrated In Vitro Approach
Source: Nutrients. 2020 Jun 29;12(7):1917. doi: 10.3390/nu12071917 (PMC7400138; doi:10.3390/nu12071917)
Supplement: Supplementary file 1 [file nutrients-12-01917-s001.zip]

Archive with 3 entries (2 files):
- supplementary files-1/
- supplementary files-1/Supplementary Figure S1 + legend. V2.docx
- supplementary files-1/Supplementary-tables.docx
